# Supplementary material for: Recombinant Rift Valley fever viruses encoding bluetongue virus (BTV) antigens: Immunity and efficacy studies upon a BTV-4 challenge
Source: PLoS Negl Trop Dis. 2020 Dec 4;14(12):e0008942. doi: 10.1371/journal.pntd.0008942 (PMC7744063; doi:10.1371/journal.pntd.0008942)
Supplement: S1 Data — (XLSX) [file pntd.0008942.s007.xlsx]

## Sheet: Figure 3A
Growth kinetics of rRVFVs
		ZH548WT
	dpi	MOI 0.01 VERO		MOI 0.01 HEK293
	0	3.60206		3.60206
	1	6.07918		5.90309
	2	7.44716		7.32634
	3	8.13354		7.716
		ZH548:gfp
	0	3.60206		3.60206
	1	5.13354		6.11394
	2	5.38021		6.7364
	3	5.60206		6.66745
		ZH548:ns1nT
	0	3.60206	3.60206	3.60206	3.60206
	1	5.20412	5.77815		3.90309
	2	6.04139	6	5.38917	5.07918
	3	6.64345	6.716	5.86134	5.74819
		ZH548:VP2
	0	3.60206	3.60206	3.60206	3.60206
	1	5.74036	5.5563	3.86923	4.716
	2	6.04139	6.13354	5.4624	5.716
	3	6.716	6.64345	5.74036	6.07918

## Sheet: Figure 4A
Kinetics of anti-RVFV nucleoprotein antibodies in serum
	rRVFV-VP2 10^7				rRVFV-VP2 10^4				rRVFV-VP2 10
7dpi	0.448				0.223				0.064
	0.371				0.269				0.269
	0.433				0.204				0.204
	0.347				0.176				0.176
	rRVFV-VP2 10^7				rRVFV-VP2 10^4				rRVFV-VP2 10
14 dpi	0.725				0.492				0.114
	0.651				0.39				0.074
	0.705				0.45				0.054
	0.752				0.394				0.146
	rRVFV-VP2 10^7				rRVFV-VP2 10^4				rRVFV-VP2 10
21 dpi	1.26				0.934				0.122
	0.984				0.924				0.085
	1.295				0.852				0.072
	0.993				0.936				0.18

## Sheet: Figure 4. B
Survival curves of mice (n=4) after intraperitoneal inoculation at the indicated doses of rZH548-ΔNSs::VP2BTV-4.
Day	10^7 pfu RVFV-VP2	10^4 pfu RVFV-VP2	10 pfu RVFV-VP2	Control
1	0	0	0	0
1	0	0	0	0
1	0	0	0	0
1	0	0	0	0
2	0	0	0	0
2	0	0	0	0
2	0	0	0	0
2	0	0	0	0
3	0	0	0	0
3	0	0	0	0
3	0	0	0	0
3	0	0	0	0
4	0	0	0	1
4	0	0	0	1
4	0	0	0	1
4	0	0	0	0
5	0	0	0	0
5	0	0	0	0
5	0	0	0	0
5	0	0	0	1
6	0	0	0
6	0	0	0
6	0	0	0
6	0	0	0

## Sheet: Figure 4. C
Viremia titers by RT-PCR at day 3 after RVFV 56/74 challenge.
	10^7 pfu				10^4 pfu				10 pfu				Control
Cq mean	38	38	38	38	37.81	38.45	37.16	38	30.51	38	35.77	23.91	14.81	15.03	14.89	21.47

## Sheet: Figure 5. A
Detection by ELISA of anti-BTV serum antibodies
	10^7 pfu RVFV-VP2				10^4 pfu RVFV-VP2				10 pfu RVFV-VP2				BTV-4
	0.203	0.174	0.225	0.21	0.062	0.05	0.042	0.038	0.07	0.049	0.041	0.04	0	0	0	0
	0.216	0.169	0.225	0.243	0.102	0.07	0.053	0.051	0.065	0.05	0.043	0.039	0	0	0	0
	0.318	0.225	0.386	0.36	0.071	0.106	0.056	0.044	0.057	0.107	0.046	0.038	0	0	0	0
	1	0.868	0.94	1.15	0.139	0.104	0.076	0.176	0.055	0.048	0.04	0.047	0.053	0.046	0.046	0.061

## Sheet: Figure 5. B
Kinetics of neutralizing antibody induction before and after boosting with BTV-4
	10^7 pfu RVFV-VP2				10^4 pfu RVFV-VP2				10 pfu RVFV-VP2				BTV-4
	1.60206	1.60206	1.60206	1.30103	1.60206	1.60206	1.30103	1.30103	1.1	1.1	1.1	1.1	0,000000*	0,000000*	0,000000*	0,000000*
	1.90309	1.90309	1.90309	1.60206	1.60206	1.90309	1.30103	1.60206	1.1	1.1	1.1	1.1	0,000000*	0,000000*	0,000000*	0,000000*
	1.30103	1.30103	1.60206	1.30103	1.1	1.1	1.1	1.1	1.1	1.1	1.1	1.1	0,000000*	0,000000*	0,000000*	0,000000*
	2.50515	2.50515	2.50515	2.07918	2.07918	2.50515	2.07918	2.07918	1.90309	1.90309	1.90309	1.90309	1.60206	1.30103	1.60206	1.60206

## Sheet: Figure 6. A
Survival of A129 mice after challenge with BTV-4.
Day	rRVFV-VP2	rRVFV-VP2+BTV4	BTV-4	+	-
0	0	0	0	0	0
0	0	0	0	0	0
0	0	0	0	0	0
0	0	0	0	0	0
3	0	0	0	0	1
3	0	0	0	0	0
3	0	0	0	0	0
3	0	0	0	0	0
4	0	0	0	0	1
4	0	0	0	0	0
4	0	0	0	0	0
4	0	0	0	0
5	1	0	0	1	1
5	0	0	0	0	1
5	0	0	0	0
5	0	0	0	0
6	1	0	1	0
6	1	0	0	0
6	1	0	0	0
6		0	0
7		0	1	0
7		0	1	0
7		0	1	0
7		0
10		0		0
10		0		0
10		0		0
10		0

## Sheet: Figure 6. B
Detection of BTV-4 viremia in A129 mice by rt-PCR at day three post BTV-4 challenge.
Cqmean
	prime only	prime-boost	BTV-4 serum	negative serum
	40.97	41.16	35.41	24.65
	29.89	37.59	43.96	22.09
	33.84	42	40	21.97
	30.36	42.04	35.42	22.82

## Sheet: Figure 7. A
Intracellular cytokine cell staining (ICCS).
																	rRVFV-NtV5
																	0.94	0.96	0.11	1.18
																	0.68	0.36	0.21	2.4
																	0.63	0.32	0.19	0.67
		prime-boost				BTV-4				prime only
	Pep 152		4.71	3.48		1.07	0.5	0.35	0.31	0.94	0.96	0.11	1.18
	Pep 14		1.07	1.01		1.49	0.47	0.23	0.68	0.68	0.36	0.21	2.4

## Sheet: Figure 7. B
	ELISPOT assay of re-stimulated spleen cells.
		prime-boost				BTV-4				prime only
	Pep 152		639	758	450	48	528	503	318	636	534	251	516
	Pep 14		169	128	118	10	35	20	1	53	31	3	39

[truncated: 10 more sheets: Figure 8. A, Figure 8. B, Figura 8. C, Figure 9. A, Figure 9. B, Figure 9. C, Supp. figure 2B & 2C, Supp. figure 3, Supp. figure 4, Supp. figure 5]
